# Supplementary material for: Characterization of the Cardiac Structure and Function of Conscious D2.B10-Dmdmdx/J (D2-mdx) mice from 16–17 to 24–25 Weeks of Age
Source: Int J Mol Sci. 2023 Jul 22;24(14):11805. doi: 10.3390/ijms241411805 (PMC10380312; doi:10.3390/ijms241411805)
Supplement: Supplementary file 1 [file ijms-24-11805-s001.zip]

Archive with 1 entries (1 files):
- ijms-2500737-supplementary.pptx
